# Supplementary material for: Case report: A safeguard in the sea of variants of uncertain significance: a case study on child with high risk neuroblastoma and acute myeloid leukemia
Source: Front Oncol. 2024 Jan 8;13:1324013. doi: 10.3389/fonc.2023.1324013 (PMC10800918; doi:10.3389/fonc.2023.1324013)
Supplement: Supplementary file 3 [file Table_2.xlsx]

## Sheet: Foglio2
Supplementary Table 2. Cancer predisposition gene list.
Gene Symbol	Major associated tumor types	Mechanism of action	Mode of inheritance
ABCB11	Hepatocellular carcinoma Cholangiocarcinoma	loss-of-function	autosomal recessive
ACD	Myelodysplastic syndrome, Acure Mieloid leukemia, head and neck squamous cell cancer, anogenital adenocarcinoma	loss-of-function	autosomal recessive / autosomal dominant
AGL	Hepatocellular carcinoma, Bladder Tumor	loss-of-function	autosomal recessive
AIP	Pituitary adenoma	loss-of-function	autosomal dominant
ALK	Neuroblastoma	gain-of-function	autosomal dominant
ANKRD26	Myelodysplastic syndrome	gain-of-function	autosomal dominant
APC	Colorectal cancer Hepatoblastoma Desmoid tumor	loss-of-function	autosomal dominant
APOBEC3B	Breast Cancer	-	autosomal recessive
AR	prostate cancer	gain-of-function	X-linked, recessive
ASXL1	Blood-forming cells (leukemias), such as acute myeloid leukemia, chronic myelomonocytic leukemia, and myelodysplastic syndrome	gain-of-function	unknown or de novo
ATG2B	Myelodysplastic syndrome	gain-of-function	autosomal dominant
ATM	Biallelic mutations: Lymphoid hematological malignancy (leukemia, lymphoma) Monoallelic mutations: Breast cancer	loss-of-function	autosomal recessive / autosomal dominant
ATR	oropharyngeal cancer	loss-of-function	automomal dominant
ATRX	Neuroblastoma	-	-
AXIN2	Colorectal cancer	loss-of-function	autosomal dominant
BAP1	Melanoma (cutaneous, uveal) Mesothelioma Meningioma Lung cancer (adenocarcinoma)	loss-of-function	autosomal dominant
BARD1	Neuroblastoma, GWAS	-	-
BLM	Lymphoma and ALL hematological malignancy Myeloid hematological malignancy Squamous cell carcinoma, scc gastic, colorectal cancers	loss-of-function	autosomal recessive
BMPR1A	Colorectal cancer, gastric cancer, hamartoma	loss-of-function	autosomal dominant
BRAF	NB syndrome	-	-
BRCA1	Breast cancer Ovarian cancer	loss-of-function	autosomal dominant
BRCA2	Biallelic mutations: Myeloid hematological malignancy Medulloblastoma Wilms tumor Monoallelic mutations: Breast cancer Ovarian cancer Prostate cancer Pancreas cancer	loss-of-function	autosomal recessive / autosomal dominant
BRIP1	Biallelic mutations: Myeloid hematological malignancy Squamous cell carcinoma (head and neck, esophagus, genital tract) Monoallelic mutations: Breast cancer Ovarian cancer	loss-of-function	autosomal recessive / autosomal dominant
BUB1B	Wilms Tumor Rhabdomyosarcoma Myeloid hematological malignancy	loss-of-function	autosomal recessive
CASC15	Neuroblastoma, GWAS	unknown	unknown
CBL	JMML	loss-of-function	autosomal dominant
CDC73	Parathyroid cancer Ossifying fibroma (bone)	loss-of-function	autosomal dominant
CDH1	Breast cancer (lobular) Gastric cancer (diffuse)	loss-of-function	autosomal dominant
CDH10	Melanoma	-	-
CDK4	Melanoma	gain-of-function	autosomal dominant
CDKN1B	Thyroid cancer, Pituitary adenoma	loss-of-function	autosomal recessive / autosomal dominant
CDKN1C	NB syndrome - Beckwith-Wiedemann	-	-
CDKN2A	Melanoma [p16 and p14ARF] Pancreas cancer [p16 ] Astrocytoma [p14ARF ]	loss-of-function	autosomal dominant
CDKN2B	Renal cell carcinoma	loss-of-function	autosomal dominant
CEBPA	Myeloid hematological malignancy	loss-of-function	autosomal dominant
CEP57	-	loss-of-function	autosomal recessive
CHEK2	Breast cancer	loss-of-function	autosomal dominant
COL7A1	Squamous cell carcinmona (skin)	loss-of-function	autosomal recessive / autosomal dominant
CPZ	Neuroblastoma, GWAS	unknown	unknown
CREBBP	NB syndrome	-	-
CTC1	Acute myeloid leukemia, Squamous cell carcinoma (head and neck, anorectal)	loss-of-function	autosomal recessive
CTR9	Familial Tumor Wilms	-	autosomal dominant
CXCR4	Waldenstrom macroglobulinemia	-	autosomal dominant
CYLD	Cylindroma spiroadenocarcinoma Basal cell carcinoma	loss-of-function	autosomal dominant
DDB2	Basal cell carcinoma Squamous cell carcinoma Melanoma	loss-of-function	autosomal dominant
DDX41	Myelodysplastic syndrome, Acute Myeloid Leukemia	loss-of-function	autosomal dominant
DHCR7	-	loss-of-function	autosomal recessive
DICER1	Pleuropulmonary blastoma Cystic nephroma Ovarian sex cord tumor	loss-of-function	autosomal dominant
DIS3L2	Wilms tumor	loss-of-function	autosomal recessive
DKC1	acute myeloid leukemia Squamous cell carcinoma (head + neck, anorectal)	loss-of-function	X-linked recessive
DOCK8	Squamous cell carcinoma Lymphoma	loss-of-function	autosomal recessive
DUSP12	Neuroblastoma, GWAS	unknown	unknown
EDNRB	Neuroblastoma	-	-
EGFR	Non-small cell lung cancer	gain-of-function	autosomal dominant
ELANE	Leukemia	loss-of-function	autosomal dominant
ELP1	Sonic Hedghog Medulloblastoma (sporadic and famlial)	loss-of-function	autosomal dominant
EP300	NB syndrome	-	-
EPCAM	Colorectal cancer	-	-
ERBB4	Melanoma, gastric, Non small cell lung cancer	-	unknown or de novo
ERCC1	-	-	autosomal recessive
ERCC2	Basal cell carcinoma Squamous cell carcinoma Melanoma	loss-of-function	autosomal recessive
ERCC3	Basal cell carcinoma Squamous cell carcinoma Melanoma	loss-of-function	autosomal recessive
ERCC4	Basal cell carcinoma Squamous cell carcinoma Melanoma	loss-of-function	autosomal recessive
ERCC5	Basal cell carcinoma Squamous cell carcinoma Melanoma	loss-of-function	autosomal recessive
ETV6	Acute lymphoblastic leukemia	-	autosomal dominant
EXT1	Chondrosarcoma	loss-of-function	autosomal dominant
EXT2	Chondrosarcoma	loss-of-function	autosomal dominant
EZH2	NB syndrome	-	-
FAH	Hepatocellular carcinoma	loss-of-function	autosomal recessive
FAN1	Neuroblastoma	-	-
FANCA	Myeloid hematological malignancy Squamous cell carcinoma (head and neck, esophagus, genital tract)	loss-of-function	autosomal recessive
FANCB	Myeloid hematological malignancy (leukemia, myelodysplastic syndrome); Squamous cell carcinoma (head and neck, esophagus, genital tract)	loss-of-function	X-linked
FANCC	Myeloid hematological malignancy Squamous cell carcinoma (head and neck, esophagus, genital tract)	loss-of-function	autosomal recessive
FANCD2	Myeloid hematological malignancy, Squamous cell carcinoma (head and neck, esophagus, genital tract)	loss-of-function	autosomal recessive
FANCE	Myeloid hematological malignancy, Squamous cell carcinoma (head and neck, esophagus, genital tract)	loss-of-function	autosomal recessive
FANCF	Myeloid hematological malignancy, Squamous cell carcinoma (head and neck, esophagus, genital tract)	loss-of-function	autosomal recessive
FANCG	Myeloid hematological malignancy Squamous cell carcinoma (head and neck, esophagus, genital tract)	loss-of-function	autosomal recessive
FANCI	Myeloid hematological malignancy, Squamous cell carcinoma (head and neck, esophagus, genital tract)	loss-of-function	autosomal recessive
FANCL	Myeloid hematological malignancy, Squamous cell carcinoma (head and neck, esophagus, genital tract)	loss-of-function	autosomal recessive
FANCM	monoallelic: breast cancer	loss-of-function	autosomal recessive / autosomal dominant
FAS	Lymphoma	loss-of-function	autosomal dominant
FAT1	Oral squamous cell, chemorefractory Chronic lymphocytic leukemia, head and neck, pancreatic acinar cell carcinoma	-	unknown or de novo
FEN1	Breast cancer	-	-
FGFR2	somatic mutations	loss-of-function	autosomal dominant
FGFR3	somatic mutations	loss-of-function	autosomal dominant
FH	Renal cell cancer Leiomyosarcoma (uterus)	loss-of-function	autosomal recessive / autosomal dominant
FLCN	Renal cell cancer Oncocytoma	loss-of-function	autosomal dominant
FMR1	-	-	unknown or de novo
FOXE1	Thyroid Carcinoma	-	autosomal dominant
G6PC	Hepatocellular carcinoma	-	autosomal recessive
GALNT12	Colon rectal cancer	loss-of-function	autosomal dominant
GALNT14	Neuroblastoma	-	autosomal dominant
GATA1	Myelodysplastic syndrome, Osteosarcoma, Acute myeloid leukemia, Colon adenocarcinoma	loss-of-function	X-linked, recessive
GATA2	Myeloid hematological malignancy	loss-of-function	autosomal dominant
GBA	Myeloma Lymphoma Hepatocellular carcinoma	loss-of-function	autosomal recessive
GDNF	Neuroblastoma	-	-
GJB2	Squamous cell carcinoma	loss-of-function	autosomal dominant
GLI3	Hypothalamic hamartoma	loss-of-function	autosomal dominant
GNAS	-	-	unknown or de novo
GPC3	Wilms tumor Hepatoblastoma, hepatocellular carcinoma Neuroblastoma Gonadoblastoma	loss-of-function	X-linked recessive
GPC4	Wilms tumor, Hepatoblastoma, Hepatocellular carcinoma, Neuroblastoma, Gonadoblastoma	-	X-linked, recessive
GREM1	Colon	gain-of-function	autosomal dominant
GSKIP	Acute myeloid leukemia	Duplication	unknown or de novo
H19	Wilms tumor	-	-
HABP2	Thyroid cancer, nonmedullary	-	autosomal dominant
HACE1	Neuroblastoma, GWAS	-	-
HFE	Hepatocellular carcinoma Cholangiocarcinoma	loss-of-function	autosomal recessive
HMBS	hepatocellular carcinoma	loss-of-function	autosomal dominant
HNF1A	Hepatic adenoma	loss-of-function	autosomal dominant
HOXB13	Prostate	loss-of-function; gain-of-function	autosomal dominant
HRAS	Rhabdomyosarcoma Neuroblastoma Transitional cell carcinoma (bladder)	gain-of-function	autosomal dominant
HSD17B12	-	-	-
IDH1	Acute myeloid leukemia, glioblastoma	-	unknown or de novo
IDH2	Acute myeloid leukemia, glioblastoma	-	unknown or de novo
IKZF1	Acute Lymphoblastic Leukemia	-	-
IPMK	Neuroendocrine tumor small intestine	-	autosomal dominant
ITK	Hodgkins lymphoma	loss-of-function	autosomal recessive
KCNQ1OT1	Wilms tumor	-	-
KDR	Melanoma	-	autosomal dominant
KIF1B	Neural crest-derived tumors, neuroblastoma	-	-
KIT	Gastro-Intestinal Stromal Tumor	gain-of-function	autosomal dominant
KMT2D	Hepatoblastoma	-	autosomal dominant
KRAS	NB syndrome - Noonan	-	-
L2HGDH	Brain tumor (medulloblastoma, high grade glioma)	loss-of-function	autosomal recessive
LIN28B	Neuroblastoma, GWAS	-	-
LMO1	Neuroblastoma, GWAS	-	-
LZTR1	Schwannoma	-	autosomal dominant
MAP2K1	NB syndrome	-	-
MAP2K2	CFC gene	-	-
MAX	Paraganglioma Pheochromocytoma	loss-of-function	autosomal dominant
MC1R	Melanoma	-	autosomal dominant
MEN1	Parathyroid, pituitary adenoma Neuroendocrine tumor Carcinoid tumor Adrenocortical carcinoma	loss-of-function	autosomal dominant
MET	Renal cell cancer (papillary carcinoma)	gain-of-function	autosomal dominant
MITF	Melanoma, renal cell carcinoma	gain-of-function	autosomal dominant
MLF1	Neuroblastoma, GWAS	-	-
MLH1	Biallelic mutations: Brain tumors Hematological malignancy Embryonal tumors Monoallelic mutations: Colorectal cancer Endometrial cancer Ovarian cancer	loss-of-function	autosomal recessive / autosomal dominant
MPL	Myeloproliferative neoplasms	-	-
MRE11	-	-	unknown or de novo
MSH2	Biallelic mutations: Brain tumors Hematological malignancy Embryonal tumors Monoallelic mutations: Colorectal cancer Endometrial cancer Ovarian cancer Sebaceous adenoma, carcinoma, epithelioma	loss-of-function	autosomal recessive / autosomal dominant
MSH3	colorectal carcinoma	-	autosomal recessive
MSH6	Biallelic mutations: Brain tumors Hematological malignancy Embryonal tumors Monoallelic mutations: Colorectal cancer Endometrial cancer Ovarian cancer	loss-of-function	autosomal recessive / autosomal dominant
MSX1	Neuroblastoma	loss-of-function	autosomal dominant
MTAP	malignant fibrous histiocytoma (sarcoma)	loss-of-function	autosomal dominant
MUTYH	Colorectal cancer	loss-of-function	autosomal recessive
NBN	Lymphoma Medulloblastoma Glioma Rhabdomyosarcoma	loss-of-function	autosomal recessive
NEFL	Neuroblastoma, GWAS	-	-
NF1	Glioma Malignant peripheral nerve sheath tumor	loss-of-function	autosomal dominant
NF2	Vestibular schwannoma Meningioma Ependymoma	loss-of-function	autosomal dominant
NFIX	-	-	unknown or de novo
NHP2	Acute myeloid leukemia, Squamous cell carcinoma (head and neck, anorectal), Melanoma	-	autosomal recessive / autosomal dominant
NKX2-1	Thyroid carcinoma	-	autosomal dominant
NOP10	-	-	-
NOTCH3	Infantile myofibromatosis	-	autosomal dominant
NRAS	NB syndrome	-	-
NSD1	NB syndrome	-	-
NTHL1	Colorectal	-	autosomal dominant
NTRK1	Spitzoid tumor, papillary thyroid	-	autosomal recessive
PALB2	Biallelic mutations: Myeloid hematological malignancy Medulloblastoma Neuroblastoma Wilms tumor Monoallelic mutations: Breast cancer Pancreas cancer	loss-of-function	autosomal recessive / autosomal dominant
PARN	Acute myeloid leukemia, Squamous cell carcinoma (head and neck, anorectal), Melanoma	-	autosomal recessive / autosomal dominant
PAX5	B-cell Acute Lymphoblastic Leukemia	-	-
PAX6	Wilms' tumor	loss-of-function	autosomal dominant
PBRM1	Renal cell carcinoma	-	autosomal dominant
PDGFRA	Gastro-Intestinal Stromal Tumor	gain-of-function	autosomal dominant
PDGFRB	Infantile myofibromatosis	-	autosomal dominant
PHF6	T-cell Acute lymphoblastic leukemia	-	X-linked, recessive
PHOX2B	Neuroblastoma	loss-of-function	autosomal dominant
PINK1	Neuroblastoma	loss-of-function	autosomal recessive
PMS1	Colon cancer	-	autosomal dominant
PMS2	Biallelic mutations: Brain tumors Hematological malignancy Supratentorial primitive neuroectodermal tumors Monoallelic mutations: Colorectal cancer Endometrial cancer Ovarian cancer	loss-of-function	autosomal recessive / autosomal dominant
POLD1	Colorectal cancer Endometrial cancer	loss-of-function	autosomal dominant
POLE	Colorectal cancer	loss-of-function	autosomal recessive / autosomal dominant
POLH	Squamous cell cancer (skin)	loss-of-function	autosomal recessive
POLQ	Breast cancer	loss-of-function	-
POT1	Melanoma	loss-of-function	autosomal recessive / autosomal dominant
PPOX	Hepatocellular carcinoma	loss-of-function	autosomal dominant
PRF1	Lymphoid hematological malignancy (lymphoma)	loss-of-function	autosomal recessive
PRKAR1A	Myxoma (cardiac/cutaneous/breast) Thyroid cancer Sex cord-stromal tumor	loss-of-function	autosomal dominant
PRSS1	Pancreatic cancer	loss-of-function	autosomal dominant
PTCH1	Basal cell carcinoma Medulloblastoma	loss-of-function	autosomal dominant
PTCH2	Basal cell carcinoma, Medulloblastoma	loss-of-function	autosomal dominant
PTEN	Breast cancer Thyroid cancer Endometrial cancer	loss-of-function	autosomal dominant
PTPN11	JMML neuroblastoma	gain-of-function	autosomal dominant
PTPN13	Lung, non-small-cell lung cancer, gastric, peritoneal carcinomatosis	-	unknown or de novo
RAD50	Breasat Cancer	-	-
RAD51	Breast cancer (SNP)	-	-
RAD51C	Monoallelic mutations: Ovarian cancer	loss-of-function	autosomal recessive / autosomal dominant
RAD51D	Ovarian cancer	loss-of-function	autosomal dominant
RAF1	NB syndrome	-	-
RB1	Retinoblastoma Pinealoma Sarcoma Melanoma	loss-of-function	autosomal dominant
RECQL4	Osteosarcoma Basal cell carcinoma Squamous cell carcinoma	loss-of-function	autosomal recessive
REST	Wilms Tumor	-	autosomal dominant
RET	Medullary thyroid cancer Pheochromocytoma	gain-of-function	autosomal dominant
RFWD3	Esophageal cancer	gain-of-function	-
RHBDF2	Esophageal cancer	gain-of-function	autosomal dominant
RIT1	Neuroblastoma	-	-
RMRP	Non-hodgkin lymphoma Squamous carcinoma (bcc) Leukemia	loss-of-function	autosomal recessive
ROS1	Lung cancer	-	-
RTEL1	Acute myeloid leukemia, Squamous cell carcinoma (head and neck, anorectal), Melanoma	-	autosomal recessive / autosomal dominant
RUNX1	Myeloid hematological malignancy (leukemia)	loss-of-function	autosomal dominant
SAMD9	Myelodysplastic Syndrome	gain-of-function	unknown or de novo
SAMD9L	Myelodysplastic Syndrome	gain-of-function	unknown or de novo
SBDS	Myeloid hematological malignancy	loss-of-function	autosomal recessive
SDHA	Paraganglioma Pheochromocytoma Gastrointestinal stromal tumor (GIST)	loss-of-function	autosomal recessive / autosomal dominant
SDHAF2	Paraganglioma Pheochromocytoma	loss-of-function	autosomal dominant
SDHB	Paraganglioma Pheochromocytoma Renal cell cancer	loss-of-function	autosomal dominant
SDHC	Paraganglioma Pheochromocytoma Gastrointestinal stromal tumor (GIST)	loss-of-function	autosomal dominant
SDHD	Paraganglioma Pheochromocytoma Gastrointestinal stromal tumor (GIST)	loss-of-function	autosomal dominant
SERPINA1	Hepatocellular carcinoma	loss-of-function	autosomal recessive
SETBP1	Germ-cell tumor, Chronic myelogenous leukemia, Acute myeloid leukemia	gain-of-function	unknown or de novo
SH2B3	Acute Lymphoblastic Leukemia	-	autosomal dominant
SH2D1A	Lymphoma	loss-of-function	X-linked recessive
SHOC2	NB syndrome	-	-
SLC25A13	Hepatocellular carcinoma	loss-of-function	autosomal recessive
SLX4	Squamous cell carcinoma (head and neck)	loss-of-function	autosomal recessive
SMAD4	Colorectal cancer	loss-of-function	autosomal dominant
SMARCA2	-	-	unknown or de novo
SMARCA4	Rhabdoid tumor	loss-of-function	autosomal dominant
SMARCB1	Rhabdoid tumor (renal, extra-renal) Central primitive neuroectodermal tumor	loss-of-function	autosomal dominant
SMARCE1	Mengingioma	loss-of-function	autosomal dominant
SMO	Basal cell carcinoma, medulloblastoma	gain-of-function	autosomal dominant
SOS1	Rhabdomyosarcoma	gain-of-function	autosomal dominant
SOS2	NB syndrome	-	-
SOX10	Neuroblastoma	-	-
SPOP	Prostate cancer	-	unknown or de novo
SPRTN	Hepatocellular carcinoma	-	unknown or de novo
SRP72	Acute myeloid leukemia	gain-of-function	autosomal dominant
SRY	Gonadoblastoma	loss-of-function	Y-linked
STAT3	Lymphoma	loss-of-function	autosomal dominant
STK11	Colorectal cancer Gastric cancer Breast cancer Sex cord-stromal tumor	loss-of-function	autosomal dominant
SUFU	Medulloblastoma, meningioma	loss-of-function	autosomal dominant
TBXT	Chordoma	-	unknown or de novo
TERC	SNPs, Somatic?	-	autosomal dominant
TERT	acute myeloid leukemia Squamous cell carcinoma (head + neck, anorectal) Melanoma	loss-of-function	autosomal recessive / autosomal dominant
TFAP2A	-	-	unknown or de novo
TGFBR1	Squamous cell carcinoma (skin)	loss-of-function	autosomal dominant
TGFBR2	Colon Cancer; also uterus, ovary, breast, stomach, small intestine, skin, and larynx	-	autosomal dominant
TINF2	Acute myeloid leukemia, Squamous cell carcinoma (head + neck, anorectal), Melanoma	-	autosomal recessive / autosomal dominant
TMEM127	Pheochromocytoma	loss-of-function	autosomal dominant
TP53	Breast cancer Sarcoma Adrenocortical carcinoma Astrocytoma	loss-of-function	autosomal dominant
TP63	-	-	autosomal dominant
TRIM37	Wilms tumor	loss-of-function	autosomal recessive
TSC1	Renal cell cancer, angiomyolipoma Subependymal giant cell astrocytoma Rhabdomyoma (cardiac)	loss-of-function	autosomal dominant
TSC2	Renal cell cancer, angiomyolipoma Subependymal giant cell astrocytoma Rhabdomyoma (cardiac)	loss-of-function	autosomal dominant
TSHR	Thyroid neoplasms (papillary and follicular cancers)	-	autosomal dominant
TSR2	Myelodysplastic syndrome, osteosarcoma, acute myeloid leukemia, colon adenocarcinoma	-	X-linked, recessive
UROD	hepatocellular carcinoma	loss-of-function	autosomal recessive / autosomal dominant
VHL	Renal cell cancer Pheochromocytoma Neuroendocrine tumor (pancreas) Hemangioblastoma (central nervous system, retina)	loss-of-function	autosomal dominant
WAS	Lymphoma	loss-of-function	X-linked recessive
WRAP53	Myelodysplastic syndrome, Chronic myelogenous leukemia, head and neck squamous cell cancer, anogenital adenocarcinoma	loss-of-function	autosomal recessive
WRN	Sarcoma Melanoma Thyroid cancer	loss-of-function	autosomal recessive
WT1	Wilms tumor Gonadoblastoma	loss-of-function	autosomal dominant
XPA	Basal cell carcinoma Squamous cell carcinoma Melanoma	loss-of-function	autosomal recessive
XPC	Basal cell carcinoma Squamous cell carcinoma Melanoma	loss-of-function	autosomal recessive
XRCC3	Cutaneous malignant melanoma, breast cancer	-	unknown or de novo
ZEB2	Neuroblastoma	-	-
